# Supplementary material for: Seed yield as a function of cytokinin-regulated gene expression in wild Kentucky bluegrass (Poa pratensis)
Source: BMC Plant Biol. 2024 Jul 20;24:691. doi: 10.1186/s12870-024-05421-w (PMC11265001; doi:10.1186/s12870-024-05421-w)
Supplement: Supplementary file 1 — Supplementary Material 1 [file 12870_2024_5421_MOESM1_ESM.xlsx]

## Sheet: Sheet1
Table S1 Correlation analysis of seed yield parameters and nutrients contents in GN
Term	Developmental stage	IF	PBL	PBNFN	PBNSN	PBN	SPN	FLN	SEN	SSR	TGW	seed length	seed width	length/width ratio	seed area	seed perimeter
soluble sugar	S1	0.578853	-0.384883	0.905677	0.820005	0.996323	0.153971	0.613211	0.7424	0.990463	-0.977587	-0.931514	-0.503015	-0.329979	-0.926018	-0.958552
	S2	0.623117	-0.435398	0.880812	0.850439	1.000*	0.208446	0.656009	0.778357	0.996573	-0.987745	-0.950224	-0.454387	-0.381743	-0.903696	-0.972858
	S3	-0.43177	0.22234	-0.964579	-0.710742	-0.967247	0.0162809	-0.469966	-0.617671	-0.952613	0.927553	0.856106	0.642649	0.164661	0.976719	0.896147
	S4	0.902338	-0.78514	0.585206	0.99485	0.912245	0.615032	0.919953	0.974501	0.932463	-0.956592	-0.99082	-0.0192414	-0.747388	-0.625587	-0.976132
	S5	-0.926531	0.986668	0.204753	-0.745301	-0.312086	-.997*	-0.909586	-0.822482	-0.361453	0.429309	0.567817	-0.725735	0.994527	-0.154836	0.497339
starch	S1	-0.486067	0.666739	0.773099	-0.162758	0.352381	-0.825066	-0.448231	-0.284285	0.302844	-0.23165	-0.0735828	-0.996706	0.709384	-0.739928	-0.156328
	S2	0.932618	-0.830141	0.521575	1.000*	0.8783	0.673449	0.947203	0.98879	0.902152	-0.931544	-0.977604	0.0571642	-0.795941	-0.564185	-0.956697
	S3	0.805488	-0.655057	0.7269	0.958187	0.972886	0.456238	0.830105	0.915127	0.983671	-0.994275	-.999*	-0.206412	-0.609523	-0.760802	-1.000*
	S4	-0.722936	0.857445	0.550743	-0.447478	0.0596196	-0.955331	-0.692713	-0.555296	0.0072167	0.0666361	0.22487	-0.928051	0.886202	-0.507692	0.142995
	S5	-0.957469	0.870323	-0.454844	-.999*	-0.839192	-0.727975	-0.968937	-.997*	-0.866543	0.901029	0.958661	-0.133296	0.839878	0.499435	0.931654
NSC	S1	-0.0614885	0.279975	0.971093	0.278826	0.721641	-0.500575	-0.0187283	0.157142	0.684365	-0.628661	-0.496625	-0.934172	0.335906	-0.957734	-0.567139
	S2	0.898699	-0.77993	0.591971	0.993967	0.915641	0.608412	0.91664	0.972589	0.935453	-0.958997	-0.991917	-0.0276074	-0.741803	-0.632093	-0.977915
	S3	0.891666	-0.769956	0.604616	0.992112	0.921871	0.595813	0.910218	0.968798	0.940914	-0.96335	-0.993796	-0.0433789	-0.731127	-0.644243	-0.981092
	S4	-0.587322	0.751271	0.691491	-0.279859	0.237656	-0.886849	-0.552156	-0.397162	0.186417	-0.113367	0.0464958	-0.979797	0.788758	-0.653955	-0.0368016
	S5	-0.986853	0.926959	-0.335214	-0.983526	-0.761375	-0.810923	-0.992864	-.998*	-0.794309	0.836997	0.913536	-0.261001	0.90331	0.382575	0.876514
soluble protein	S1	0.667513	-0.815217	-0.613459	0.377194	-0.136407	0.929701	0.635044	0.489521	-0.0842956	0.0104932	-0.149073	0.954005	-0.847843	0.572608	-0.0662594
	S2	-0.0706439	-0.150958	-0.994087	-0.403008	-0.806614	0.382068	-0.113257	-0.285978	-0.774524	0.725706	0.606726	0.878972	-0.20879	0.987299	0.670779
	S3	-0.225616	0.00533479	-.999*	-0.541041	-0.889053	0.232999	-0.267091	-0.432171	-0.863836	0.824282	0.723465	0.793677	-0.0534391	1.000**	0.778411
	S4	-0.793363	0.639674	-0.740613	-0.952217	-0.977356	-0.438185	-0.818682	-0.906803	-0.987103	0.996229	.997*	0.226118	0.593398	0.773745	1.000**
	S5	-0.0835831	0.301172	0.965567	0.257485	0.706129	-0.519629	-0.0408713	0.135227	0.668045	-0.61128	-0.477276	-0.941847	0.356688	-0.951127	-0.548756
free fatty acid	S1	-0.94138	0.843871	-0.5	-1.000**	-0.866025	-0.691788	-0.954951	-0.992226	-0.891042	0.922125	0.972015	-0.0821995	0.810882	0.543288	0.949092
	S2	0.94138	-0.843871	0.5	1.000**	0.866025	0.691788	0.954951	0.992226	0.891042	-0.922125	-0.972015	0.0821995	-0.810882	-0.543288	-0.949092
	S3	-0.94138	0.843871	-0.5	-1.000**	-0.866025	-0.691788	-0.954951	-0.992226	-0.891042	0.922125	0.972015	-0.0821995	0.810882	0.543288	0.949092
	S4	-0.153366	0.367402	0.944911	0.188982	0.654654	-0.578353	-0.110946	0.0653038	0.614132	-0.554185	-0.414379	-0.963123	0.421422	-0.92709	-0.488685
	S5	0.337348	-0.536547	-0.866025	-6.61018e-16	-0.5	0.722101	0.296763	0.124452	-0.453921	0.386892	0.234918	0.996616	-0.58521	0.839546	0.315
lipase activity	S1	-0.543013	0.714746	0.729285	-0.227901	0.289474	-0.860758	-0.506588	-0.347306	0.238906	-0.166557	-0.0072124	-0.989123	0.754611	-0.693637	-0.0904114
	S2	0.487535	-0.283099	0.946119	0.753496	0.981273	0.0465118	0.524444	0.665817	0.969828	-0.94918	-0.886857	-0.593291	-0.226248	-0.961327	-0.922234
	S3	0.722691	-0.552573	0.809093	0.913493	0.994535	0.338152	0.751601	0.855757	.999*	-1.000*	-0.983506	-0.33039	-0.502639	-0.837863	-0.995148
	S4	0.977687	-0.907339	0.381246	0.991241	0.792406	0.781094	0.985779	1.000**	0.823289	-0.862952	-0.932476	0.2131	-0.881066	-0.427652	-0.899177
	S5	0.981183	-1.000*	-0.0148022	0.858529	0.487126	0.964188	0.972023	0.915669	0.532232	-0.593287	-0.714046	0.5816	-0.996241	-0.0359392	-0.653302
			number of samples = 30, and degrees of freedom =28
