# Supplementary material for: Seed yield as a function of cytokinin-regulated gene expression in wild Kentucky bluegrass (Poa pratensis)
Source: BMC Plant Biol. 2024 Jul 20;24:691. doi: 10.1186/s12870-024-05421-w (PMC11265001; doi:10.1186/s12870-024-05421-w)
Supplement: Supplementary file 2 — Supplementary Material 2 [file 12870_2024_5421_MOESM2_ESM.xlsx]

## Sheet: Sheet1
Table S2 Correlation analysis of seed yield parameters and nutrients contents in LN
Term	Developmental stage	IF	PBL	PBNFN	PBNSN	PBN	SPN	FLN	SEN	SSR	TGW	seed length	seed width	length/width ratio	seed area	Seed perimeter
soluble sugar	S1	0.969364	-0.891383	0.414751	0.995402	0.814152	0.757772	0.978985	1.000*	0.843468	-0.880828	-0.945045	0.17728	-0.863207	-0.460376	-0.914556
	S2	0.263102	-0.469281	-0.902294	-0.0777839	-0.565848	0.666103	0.221584	0.0468955	-0.521854	0.457446	0.309814	0.987203	-0.520363	0.879262	0.38787
	S3	-0.447522	0.239403	-0.959804	-0.722969	-0.97155	-0.00125635	-0.485373	-0.631368	-0.957801	0.933964	0.865038	0.629114	0.181933	0.972806	0.903792
	S4	0.938188	-0.991406	-0.173064	0.766426	0.342578	0.994033	0.92252	0.840407	0.391349	-0.458227	-0.594082	0.703159	-.997*	0.122879	-0.525073
	S5	1.000*	-0.969374	0.203944	0.949796	0.666112	0.882981	1.000*	0.981349	0.704289	-0.754784	-0.849717	0.389885	-0.953267	-0.253343	-0.802889
starch	S1	0.744183	-0.873113	-0.524379	0.475218	-0.0283828	0.964104	0.714922	0.581025	0.0240493	-0.0977973	-0.255223	0.915953	-0.900253	0.48051	-0.173867
	S2	0.554813	-0.357787	0.917663	0.802955	0.993399	0.125074	0.589901	0.722534	0.986021	-0.971028	-0.920505	-0.52802	-0.302293	-0.936639	-0.94983
	S3	0.616766	-0.428098	0.884615	0.846154	.999*	0.200523	0.649879	0.77325	0.995871	-0.986449	-0.947671	-0.461582	-0.37425	-0.907132	-0.970953
	S4	0.893867	-0.970703	-0.281539	0.690225	0.235955	1.000**	0.873867	0.774912	0.286565	-0.356521	-0.500924	0.777882	-0.983146	0.232501	-0.427154
	S5	0.949549	-0.857069	0.47811	1.000*	0.853206	0.70969	0.962098	0.995036	0.879371	-0.912126	-0.965814	0.107183	-0.825312	-0.522049	-0.940888
NSC	S1	0.804137	-0.915385	-0.441325	0.556463	0.0664753	0.984928	0.777967	0.655541	0.118682	-0.191671	-0.345704	0.873801	-0.937461	0.395236	-0.26641
	S2	0.727099	-0.557894	0.805317	0.916077	0.993847	0.344166	0.755806	0.859049	.998*	-1.000**	-0.984643	-0.324345	-0.508159	-0.834354	-0.995757
	S3	0.645947	-0.461799	0.866443	0.865607	1.000**	0.237243	0.678017	0.796562	.999*	-0.991924	-0.959012	-0.427877	-0.408877	-0.890655	-0.979269
	S4	0.89736	-0.97256	-0.273997	0.695885	0.243577	1.000**	0.877657	0.77985	0.294078	-0.363845	-0.507703	0.772924	-0.984551	0.224857	-0.43424
	S5	0.975938	-0.903875	0.388786	0.992286	0.797362	0.775968	0.984374	1.000**	0.827898	-0.867051	-0.935396	0.205112	-0.877173	-0.435022	-0.902721
soluble protein	S1	-0.89647	0.776754	-0.59604	-0.993399	-0.917663	-0.604391	-0.914607	-0.971401	-0.937229	0.960418	0.992546	0.0326628	0.738401	0.636004	0.97896
	S2	-0.474926	0.657217	0.781094	-0.15021	0.364241	-0.817822	-0.436839	-0.272082	0.314927	-0.243989	-0.0862459	-.998*	0.700373	-0.748413	-0.168863
	S3	0.975043	-1.000**	-0.0443678	0.842989	0.461084	0.97161	0.964651	0.903382	0.50696	-0.56922	-0.693028	0.605404	-.998*	-0.00636723	-0.630625
	S4	0.602177	-0.763338	-0.678025	0.29755	-0.219667	0.895236	0.567467	0.414052	-0.168231	0.0949891	-0.0649457	0.975934	-0.799982	0.639865	0.01833
	S5	-0.167672	-0.0537465	-1.000**	-0.490416	-0.860457	0.290039	-0.209698	-0.378145	-0.832568	0.789397	0.68142	0.828227	-0.112334	.998*	0.739969
free fatty acid	S1	0.337348	-0.536547	-0.866025	-6.00926e-17	-0.5	0.722101	0.296763	0.124452	-0.453921	0.386892	0.234918	0.996616	-0.58521	0.839546	0.315
	S2	-0.178538	-0.0427276	-1.000**	-0.5	-0.866025	0.279464	-0.220472	-0.388334	-0.838628	0.796121	0.689453	0.821995	-0.101366	.999*	0.747344
	S3	-0.49077	0.286654	-0.944911	-0.755929	-0.981981	-0.0502163	-0.527598	-0.668579	-0.970725	0.950341	0.888564	0.590301	0.229859	0.960299	0.923662
	S4	-0.646585	0.46254	-0.866025	-0.866025	-1.000**	-0.238055	-0.678631	-0.797067	-.999*	0.99203	0.959249	0.427121	0.409639	0.890274	0.979438
	S5	-0.983933	.999*	-6.61018e-16	-0.866025	-0.5	-0.960156	-0.975393	-0.921519	-0.544705	0.605138	0.724331	-0.569495	0.994849	0.0507279	0.664437
lipase activity	S1	0.857554	-0.723082	0.659236	0.980814	0.946883	0.537744	0.878777	0.948927	0.962437	-0.979856	-.999*	-0.113664	-0.68124	-0.696531	-0.99229
	S2	0.983933	-.999*	0	0.866025	0.5	0.960156	0.975393	0.921519	0.544705	-0.605138	-0.724331	0.569495	-0.994849	-0.0507279	-0.664437
	S3	0.661641	-0.480096	0.855901	0.875806	1.000*	0.257341	0.693116	0.808929	.999*	-0.994341	-0.964683	-0.409039	-0.427716	-0.881033	-0.983259
	S4	-0.713169	0.541119	-0.817057	-0.907841	-0.995871	-0.325246	-0.742507	-0.848599	-.999*	.999*	0.98094	0.343271	0.490765	0.845253	0.993709
	S5	-0.978655	1.000**	0.0274825	-0.851957	-0.476011	-0.967474	-0.968966	-0.910498	-0.521451	0.58303	0.705109	-0.59187	.997*	0.0232616	0.643648
			number of samples = 30, and degrees of freedom =28
