# Supplementary material for: Seed yield as a function of cytokinin-regulated gene expression in wild Kentucky bluegrass (Poa pratensis)
Source: BMC Plant Biol. 2024 Jul 20;24:691. doi: 10.1186/s12870-024-05421-w (PMC11265001; doi:10.1186/s12870-024-05421-w)
Supplement: Supplementary file 3 — Supplementary Material 3 [file 12870_2024_5421_MOESM3_ESM.xlsx]

## Sheet: Sheet1
Table S3 Correlation analysis of seed yield parameters and endogenous CKs contents in GN
Term	Developmental stage	IF	PBL	PBNFN	PBNSN	PBN	SPN	FLN	SEN	SSR	TGW	seed length	seed width	length/width ratio	seed area	seed perimeter
Z	S1	0.781481	-0.65753	0.753428	0.946152	0.981253	0.420766	0.807453	0.898514	0.993774	-0.946152	-0.995722	-0.244854	-0.57528	-0.798804	0.00377952
	S2	-0.992102	.999*	-0.0537127	-0.891632	-0.545795	-0.943756	-0.98583	-0.941043	-0.612824	0.891632	0.760318	-0.524521	0.987492	0.125451	0.505212
	S3	-0.984986	0.938339	-0.345715	-0.985483	-0.768568	-0.804331	-0.991469	-.999*	-0.818556	0.985483	0.918023	-0.250203	0.897119	0.412362	0.314695
	S4	0.99341	-.998*	0.0645902	0.896512	0.554893	0.940097	0.987599	0.944673	0.621398	-0.896512	-0.76735	0.515213	-0.985716	-0.136254	0.498275
	S5	-1.000**	0.977926	-0.208952	-0.951385	-0.669921	-0.880562	-1.000**	-0.982318	-0.728681	0.951385	0.852405	-0.385166	0.950767	0.278803	0.405412
ZR	S1	-0.951532	0.881334	-0.472493	-1.000**	-0.849858	-0.714166	-0.963816	-0.995652	-0.890302	1.000**	0.964139	-0.113528	0.82719	0.534707	0.226131
	S2	-0.932347	0.852815	-0.522214	-1.000**	-0.878658	-0.672887	-0.946959	-0.98868	-0.91493	1.000**	0.977761	-0.0564166	0.793636	0.582246	0.189636
	S3	-0.929387	0.848555	-0.529107	-.999*	-0.882498	-0.666871	-0.944324	-0.987432	-0.918171	.999*	0.979429	-0.0483248	0.78868	0.588815	0.184477
	S4	0.975362	-0.920304	0.391205	0.992609	0.798945	0.774301	0.983906	1.000**	0.845676	-0.992609	-0.936321	0.20254	-0.874433	-0.456435	0.28354
	S5	-0.886526	0.789677	-0.613522	-0.990642	-0.926165	-0.586747	-0.905505	-0.965957	-0.954029	0.990642	0.994982	0.0545953	0.721311	0.668773	0.118927
DHZ	S1	-0.996178	0.964579	-0.263795	-0.967247	-0.710742	-0.85242	-.999*	-0.991316	-0.766161	0.967247	0.880548	-0.332485	0.931768	0.332542	0.369475
	S2	0.720577	-0.585206	0.810885	0.912245	0.99485	0.335266	0.749575	0.854179	1.000**	-0.912245	-0.982949	-0.333272	-0.497352	-0.850905	0.0626047
	S3	0.914895	-0.828121	0.56055	.997*	0.899511	0.638464	0.931324	0.980812	0.932379	-.997*	-0.986306	0.0108416	-0.765075	-0.618705	0.160603
	S4	-0.9269	0.979014	0.203792	-0.745955	-0.313018	-.997*	-0.909999	-0.823033	-0.390028	0.745955	0.568625	-0.725059	0.99494	-0.132792	0.670076
	S5	.997*	-0.967099	0.254398	0.964732	0.703865	0.857466	.999*	0.98999	0.759872	-0.964732	-0.875896	0.341644	-0.935256	-0.323352	0.375668
DHZR	S1	-0.966014	0.996643	0.0818684	-0.822184	-0.427421	-0.97981	-0.954073	-0.886627	-0.500288	0.822184	0.665455	-0.634878	1.000**	-0.00991607	0.5916
	S2	0.879489	-0.950328	-0.31125	0.667383	0.205614	.999*	0.858328	0.754868	0.285361	-0.667383	-0.47376	0.797053	-0.977629	0.242037	0.740918
	S3	-0.870695	0.768896	-0.639373	-0.985571	-0.938162	-0.55957	-0.890935	-0.956847	-0.963444	0.985571	.998*	0.0876791	0.697945	0.693061	0.0978106
	S4	-0.978517	1.000*	0.0281523	-0.851606	-0.475421	-0.96764	-0.968803	-0.910216	-0.546128	0.851606	0.704634	-0.59241	.997*	0.0438738	0.557347
	S5	0.808677	-0.690658	0.723181	0.959718	0.971622	0.461027	0.833098	0.917296	0.987778	-0.959718	-.999*	-0.201125	-0.611385	-0.77102	0.0247812
IPA	S1	0.944941	-0.988183	-0.153276	0.779154	0.361351	0.991644	0.930079	0.8511	0.436773	-0.779154	-0.610095	0.688758	-.999*	0.0817476	0.637388
	S2	-0.94803	0.989605	0.143809	-0.785119	-0.370261	-0.990364	-0.933553	-0.856087	-0.445365	0.785119	0.617652	-0.681785	.999*	-0.0722025	0.631293
	S3	-1.000**	0.986357	-0.164623	-0.936521	-0.635746	-0.901046	-.998*	-0.972872	-0.697044	0.936521	0.827948	-0.426406	0.96378	0.235195	0.434141
	S4	0.982781	-1.000**	-0.00634438	0.862836	0.494496	0.961907	0.973978	0.919031	0.564268	-0.862836	-0.719942	0.574698	-0.995178	-0.0656522	0.543462
	S5	.998*	-0.992539	0.121924	0.920526	0.601859	0.918915	0.994998	0.961987	0.665467	-0.920526	-0.802988	0.465025	-0.974387	-0.193052	0.46161
IPAR	S1	-0.530061	0.370151	-0.928971	-0.785046	-0.989589	-0.0957784	-0.565845	-0.701862	-0.974409	0.785046	0.908594	0.55281	0.271145	0.953206	0.219189
	S2	-0.905587	0.815309	-0.579026	-0.995591	-0.909106	-0.620999	-0.922901	-0.976181	-0.940271	0.995591	0.989764	0.0116421	0.750404	0.636211	0.146289
	S3	-0.930563	0.98098	0.194108	-0.7525	-0.322388	-0.996139	-0.914051	-0.828606	-0.399108	0.7525	0.576726	-0.718219	0.995884	-0.122992	0.663785
	S4	0.986523	-1.000**	0.0151348	0.873494	0.51305	0.955813	0.978621	0.927286	0.58187	-0.873494	-0.734683	0.556989	-0.992842	-0.0870689	0.529787
	S5	-0.911403	0.823289	-0.567622	-0.9968	-0.90322	-0.631848	-0.928171	-0.979106	-0.935442	0.9968	0.987682	-0.00227601	0.759531	0.625412	0.15515
			number of samples = 30, and degrees of freedom =28
