# Supplementary material for: Seed yield as a function of cytokinin-regulated gene expression in wild Kentucky bluegrass (Poa pratensis)
Source: BMC Plant Biol. 2024 Jul 20;24:691. doi: 10.1186/s12870-024-05421-w (PMC11265001; doi:10.1186/s12870-024-05421-w)
Supplement: Supplementary file 4 — Supplementary Material 4 [file 12870_2024_5421_MOESM4_ESM.xlsx]

## Sheet: Sheet1
Table S4 Correlation analysis of seed yield parameters and endogenous CKs contents in LN
Term	Developmental stage	IF	PBL	PBNFN	PBNSN	PBN	SPN	FLN	SEN	SSR	TGW	seed length	seed width	length/width ratio	seed area	Seed perimeter
Z	S1	-0.783936	0.660497	-0.750829	-0.947421	-0.980485	-0.424341	-0.809774	-0.900238	-0.993327	0.947421	0.996079	0.241028	0.578502	0.796425	1.000**
	S2	0.991351	-0.951992	0.306124	0.977511	0.741107	0.828504	0.996057	0.996155	0.793787	-0.977511	-0.900615	0.290521	-0.91483	-0.373856	-0.859654
	S3	0.99634	-0.995593	0.0937783	0.909098	0.579011	0.929713	0.991772	0.953871	0.64407	-0.909098	-0.785794	0.4899	-0.980362	-0.165199	-0.729362
	S4	-0.872617	0.771398	-0.636353	-0.986227	-0.936797	-0.562816	-0.892709	-0.957979	-0.962386	0.986227	.997*	0.0837718	0.700748	0.690229	0.987613
	S5	-0.992549	.998*	-0.0573148	-0.893259	-0.548814	-0.942557	-0.986428	-0.942257	-0.615671	0.893259	0.762656	-0.521446	0.986917	0.129029	0.703862
ZR	S1	-0.94138	0.866025	-0.5	-1.000**	-0.866025	-0.69178	-0.954948	-0.992227	-0.904194	1.000**	0.972015	-0.0821995	0.809093	0.561041	0.948057
	S2	-0.948667	0.876958	-0.480567	-1.000*	-0.854662	-0.707708	-0.961327	-0.994755	-0.894447	1.000*	0.966536	-0.104399	0.821995	0.542445	0.940729
	S3	-0.893609	0.799115	-0.601178	-0.992643	-0.920193	-0.599259	-0.911989	-0.96986	-0.949257	0.992643	0.993307	0.0390735	0.731986	0.65714	0.979597
	S4	-0.94551	0.872188	-0.489171	-1.000**	-0.859728	-0.700723	-0.958571	-0.993701	-0.898802	1.000**	0.969013	-0.0946108	0.816353	0.550683	0.94402
	S5	0.840066	-0.729715	0.683751	0.973828	0.957004	0.509547	0.862501	0.937974	0.977609	-0.973828	-1.000**	-0.146471	-0.654345	-0.734504	-0.995545
DHZ	S1	-0.658099	0.513099	-0.85833	-0.873521	-1.000**	-0.252772	-0.689702	-0.806156	-.998*	0.873521	0.963431	0.413336	0.420686	0.893037	0.982995
	S2	0.96916	-.998*	-0.0694416	0.829214	0.438655	0.977242	0.957732	0.892322	0.511039	-0.829214	-0.674706	0.625201	-.999*	-0.00254638	-0.608346
	S3	-1.000**	0.981981	-0.188982	-0.944911	-0.654654	-0.890036	-.999*	-0.978299	-0.714575	0.944911	0.841573	-0.40389	0.956885	0.259177	0.791707
	S4	0.586712	-0.432706	0.901535	0.825502	.997*	0.163508	0.620812	0.748852	0.987481	-0.825502	-0.934988	-0.494633	-0.336222	-0.930343	-0.962158
	S5	-1.000**	0.985497	-0.169695	-0.938313	-0.639708	-0.898802	-.999*	-0.974049	-0.700724	0.938313	0.830822	-0.421747	0.962395	0.240192	0.779579
DHZR	S1	0.947934	-0.875846	0.482591	1.000*	0.855859	0.706074	0.960688	0.994516	0.895477	-1.000*	-0.967126	0.102102	-0.820678	-0.544384	-0.94151
	S2	-0.994039	0.958602	-0.284751	-0.972549	-0.725902	-0.840824	-.998*	-0.993946	-0.779982	0.972549	0.890667	-0.311855	0.923636	0.353014	0.84801
	S3	0.983343	-1.000**	-0.00327517	0.864383	0.497161	0.961063	0.974669	0.920237	0.5668	-0.864383	-0.722069	0.572184	-0.994872	-0.0687145	-0.659533
	S4	0.930476	-0.980934	-0.194341	0.752344	0.322163	0.99616	0.913955	0.828473	0.39889	-0.752344	-0.576532	0.718384	-0.995863	0.123227	-0.50371
	S5	-0.59959	0.447072	-0.894498	-0.834425	-.998*	-0.179268	-0.633273	-0.759357	-0.989878	0.834425	0.940542	0.480668	0.351244	0.924359	0.966394
IPA	S1	0.867663	-0.764962	0.644075	0.984514	0.940266	0.554479	0.888134	0.955047	0.965068	-0.984514	-.998*	-0.0937841	-0.693541	-0.697467	-0.98914
	S2	-0.933785	0.982669	0.18537	-0.758331	-0.330799	-0.995319	-0.917625	-0.833555	-0.407252	0.758331	0.583974	-0.711998	0.996651	-0.114155	0.511582
	S3	-0.725776	0.591293	-0.806456	-0.915303	-0.994059	-0.342348	-0.754537	-0.858069	-1.000*	0.915303	0.984306	0.326165	0.503869	0.846927	0.995879
	S4	0.736551	-0.603957	0.797017	0.921551	0.992215	0.357146	0.764808	0.866073	.999*	-0.921551	-0.98697	-0.311193	-0.517449	-0.838423	-.997*
	S5	0.962858	-0.995595	-0.0937628	0.815329	0.416596	0.982128	0.950428	0.881042	0.489913	-0.815329	-0.656495	0.644058	-1.000**	0.0218551	-0.588799
IPAR	S1	-0.974363	0.91854	-0.395329	-0.993143	-0.801635	-0.771454	-0.983094	-1.000**	-0.848062	0.993143	0.937887	-0.198145	0.872248	0.460421	0.904369
	S2	-0.787146	0.664384	-0.747392	-0.949069	-0.979452	-0.429033	-0.812807	-0.902485	-0.992715	0.949069	0.996525	0.235989	0.582726	0.793276	1.000**
	S3	-0.657262	0.512144	-0.858899	-0.87298	-1.000**	-0.251697	-0.688896	-0.805498	-.998*	0.87298	0.963132	0.414347	0.419677	0.893536	0.98279
	S4	0.958927	-0.994163	-0.107891	0.807025	0.403645	0.984701	0.945917	0.874236	0.477485	-0.807025	-0.645717	0.654856	-1.000**	0.0360497	-0.577262
	S5	0.860664	-0.755929	0.654654	0.981981	0.944911	0.542849	0.881655	0.950831	0.96862	-0.981981	-.999*	-0.107624	-0.683453	-0.707368	-0.991089
			number of samples = 30, and degrees of freedom =28
