# Supplementary material for: Seed yield as a function of cytokinin-regulated gene expression in wild Kentucky bluegrass (Poa pratensis)
Source: BMC Plant Biol. 2024 Jul 20;24:691. doi: 10.1186/s12870-024-05421-w (PMC11265001; doi:10.1186/s12870-024-05421-w)
Supplement: Supplementary file 5 — Supplementary Material 5 [file 12870_2024_5421_MOESM5_ESM.xlsx]

## Sheet: Sheet1
Table S5 The relevant information and sequences of cytokinin-related genes
Gene ID	Gene name	Gene sequence
Cluster-51324.167904	IPT8	TGTCTAGGGAACGGCCGGGCGTTAGTTCGCTCATCCGAACGGCCGTCCAAAAAAGGAAATTTCCTGTCTCCCGTCTGACAAAAAGGGAAGGACCTTGCCGAGAGGAACACCCCGAGCGCACCTCCCAATCCCGTGCTCCTCGCCCCCGGAAGCCTCCATGGCCTGCTGCCGGACTCGGTAAGGCCATTGGCACGCCGGATCTGGGCGGCTACTTCGCCGGCCGGAAACTCCTGGGACCGTCGTTGAAATCAAGGCCACAACCCGGCGCCTGGCCACACCATAGGCGTCCAAGATCCCCGCATGGCAGATGGGTGAAGCAGGCCTGTGCGTCGCCTTGATGCCTCCGGACGCCTTCCGGTCGCGCCTCGCCGGCGCCGGCCCTGCCACCGAGGCCACATC…
Cluster-46611.0	IPT3	GCTTCCATCAAATTAATATGCAATGGAAGCATGCATAAGCAGTCTGACATGTATAGAAAACCTCATAAAATACTACGAATACATCAATAAATGAATAGGAAACATCCTTCGGCATATATATTGGCACACATGCCTTTAAATCCATATGAGTTTTTTCAAGATTATTGAGAAACCAGAGATAATAAACCATAAGAGTAAACAGTGCAGCTAGCTTAAGCTCATGACACTTGCATCACCCCGTCGCATCTGTCAGTTTAAGCACAAGTACTGGAGTAACTACAAGCACCACCGAAAGCCGAAGCTCTGCATATGCACGTCGCTTAGACTGTGCCCGACACCACCGCTCCAGCTGCATCCGGAGCAGCCTTAGCGACGACGGCATTGCCTCCATCACCGTCG…
Cluster-50331.0	IPT5	CCCCCGCCGAGTGCGCGGGCGTCCCGCACCACCTGCTGGGCGTCGTGGGTTGCCCCGACGAGGACTTCGACGCCGCAGACTTCCGCCGCGAGGCAGCGCGCGCGGCGGCGGGCGCCGCGGCGCGTGGCCGCGTCCCCGTCGTCGCGGGCGGGTCTAACTCCTATGTCGAGGAGCTCGTGGAGGGTGACCGGCGCGCGTTCCGGGAGCGGTACGACTGCTGCTTCCTCTGGGTGGACGTGCAACTCCCCGTCCTGCGGGACTTCGTGGCCCGCCGTGTCGACGACATGTGCCGCCGCGGCCTTGTCGACGAGGTCGCCGCCGCCTTCGACCGGCGCCGCACCGACTACTCCAGGGGCCTATGGCGCGCCATCGGCGCCCCCGAGCTCGACAGCTACCTCC…
Cluster-51324.74007	Glu26	ATAGACTTGTCCACGAGCGTCGGTGCTCTGGCTGCCTGGCATGGCTGCTGCCCGCGAAACCAGACAAAACGAACAACAGAAAGCCCGGCCGATCGCGCGCGTCGCGGTCTAGCTCCCGGTCGGCGAAACCGACGAGCACGTCAGAGGTAACCGTGCCTAGCTCAGCGTCCCCGTTGGGCGACGCCGTGCCGAGCTCAGCGTCCGTTCGGCGAGCGCAAGCGGCTCACCGCGTACTCCGGCGGTTGCACGGCGACCCCGGGCGGCGCCGAGAAGCGAAAGGGGAGAAGGAGGCCACGAGTCCACCGGAGACCGACGACCGCACCCGTTATCTTCTCTTCCTCCGTCGTGGGCGCCCATGCTGCCGCGCGCCGAGACCTTGGCACGCGCGCTATTTCTATC…
Cluster-51324.134097	Glu44	GAGGATTCGACCCTATATCATAACCAAGGAGCGCAACTATCCGTGGTTCATTGAATGTAAACCAGTGCTTTACTCGATCGCCATAGGTCTTAAAACAGAAGTCAGCATAGCTTGTGAATAGTTCCACCATCTTTGCATTTAACCAGCCTCCATATTTCTTCTCAAGTGCAAGAGGGAGATCATAATGGTACAGATTGATATAAGGAGTAATGCCTTTCTGAAGCAGGTAGTTTATCAGATTGTTGTAGTATGCTACACCTTCTTGGTTAACTCTTCCCTCACCGTCCGGGAAGATTCTGGACCATGAGATAGAAAACCGGTAGGCATCAAAATTTAAGGCTTTCATGAGATTAACATCTTCCTTGTAGCGATGATATTGATCTGTT
Cluster-51324.126939	Glu5	AGGTGGCGGGGGGAGCTGGTGGTGCTGGAGGTTGCTCCGTTTTGGTGCAGGTGGTTTGGGCGGCTTCTCCTGCGGCGAGTCGACTCCGGCCGGCCATGGTGGCTCGGGGAGTGGCGTTGGGAGACGGCGGCTCGCGGCGGCTGGCCTGGGCGTTGTTTCCGTCGGCTGGAAGAAGGGTGGTGCTGTGGAGGTGGAGCTGGGACCGTTCTCGTTCATCGTGTCAAGTTGCCGTCGCGCGGCGGCGGCCGAGCTCTGCGGTCATCTTCAACAAGGAGTGGCGCCTCCTCCACGGCGGCTCGCGGTACGGCGACGGCGGCGGCGGCTAGGCGTTTTGGTTCGTGGAGGGTCTGATTGCGTTCGTTCCTGGGTGCTCAGGGTGCTGGCTGCAGTTTGCAGGGT…
Cluster-62634.1	CKX2	GAAAAGACAGAACATTCAGTTTATTTCATACATTATTTCATGTTGCCTTCAGACAGATATGATCAGATACGGGAAACACCAAGGGCCTGAGGAATTCTAACAACTTAAAAAAAGTGCCCTAAGAATAGAGACTATTCTAAGAAACCTATGGATAACCGGATGGGAAACATACAATACTAATTGGATAACTAGCTCAGGTGGCGAGCAATGCCATGTGGGCAAAGGGATTCTACAATATCATGCGAAAGCTCCTGGTCACGATATTCATGTTCTGGGAAAAATAGATGTGCATGCAGACAGAAAAACAGCCCCCATAGCATCTGAATCACAAGTTTGTTTTTGTGTCTATTAACTGCACATGTTTCATCTTTTCTCCGGCACTGTTCTCCTGGTCAAGGT…
Cluster-51324.50347	CKX4	CCGACCGTGAGATGGAGGTAGTCGGTCCAGGACCTGGGCGCTAGCCCGTGCTTGAGCGTCTCATGCAGCACGTTGATCCAGAGCGCCCCTCCAGGGGCGTCCACGTACGGCGCCGCGCCGTCATGGTGCACCCGCATCCTGTCGGCGCCGCCGAGGGACTCCATCTTGACGACGATCCCGCCAGCGGCCTGGGACTGGCCGAGGAGCGAGTGCCCGTGGCCGCGCGCGGCGACGGTGAGCGGCGAGCGCTGGCCGAGCTGGAACACGCGGCGCACGGCGGCAGCGACGTCGGACACGGATCCCGGGTGGAGCACGGCGGCCGGCAGCAGGCTGCACCGGTTGCCGAAGTCCCGGGCCACGGCAGCCACGTCGTGGAAGCTGATGTGGCCGTCGAGGCGT…
Cluster-51324.56697	CKX3	TTTTAATATAAAGAGTAATCATTTTGGATATCATCTCGGCTGATGATTTAACCATAAAGGTTTTATGACAATTGACAGGTCACCCTACCACAAAAAATGAACAACCAACACGTGCCCAGGGAGCGATGTCCAAAGGAGTGGAGTGCAAAAAGTTTCACACTCGTAGGAGTGAAAGTGACAACAATAGTAACAATGCTAATGGCAACATCTAACAAGGAATACAGATCGAATAGAATCACTATCTCTATCCCTAGAGCGGCGCTTCCTCAGCCTGTACAGAATTTCAAAATTCCAAGTGGTACTCCCACCACTAGGTTCTCCCAAGATCCACCACCATAATAATACAACTGATTCCTAAAAATGCCAAGGAAATAACCCAAAGGAGCTACCAAAAGAAAG…
Cluster-51324.115227	CKX5	GCGGCGCCAGCCCGCCGTGCGCCAGCGTCCAGTTGAGCACGTCCACCCACAGCTCACCGCCCCACACGTCTACGTAGTGCCCGCCCAGCGCCGCCGAGTACGCCGGCAATGCCCGCGGTTTCCTCATCATCCCTTCGTCGTCGGCCTCCCCGTGGCGGCTCATGGCCACGACCACACCGCCGGGCGCCTGCGCCTGCCCGCTGATGGAATGCCCGTGCCCGCGCGCGGAGACGCGGAGGGCGGAGTTGTATGCCGCTCGGATCAGCGCGGCGACGTCGCCGGCGCCGCGCGGGTGGTACACGGCCAGCGGCTCACCGGCGTGGGTGAAGCCTCCGAAGTCCCCGGACGCCTCCCGGAGGTCGGCCGGGTCGACGCTGAGCCGGCCGCCGCCCACGTCGC…
Cluster-51324.28183	CKX7	GTCCACACGCGCGGCGCTAGGCCGTGCTCCAGCGTCGCGCGGAGGACGTCGATCCACAGCTGCTCGCCGCCGGCGTCGACGTAGCCCGCGGACACGTTGATGCGGCGGTGCTGGCCGCGCCCCAGCGCGCCCATGTCAACGACGACGCCTCCTGGAGCGAGAGTTTGCCCGCGGGCGGAGTGGCCCTGCCCGCGCGGTGACACGGGGAAAGGCGCCGGCGACGACGCGGAGAACCGGATGAGCGCCGCGATGTCGGCGGGCGTGGCGGGGTGGAGAACTGCTTCCGGCGCGGCCTCGACGATGCGCCCAAAGTCTGACGACGCCCTCGCCGTCGAGTTACGATCGGTGCGGATCTTCGAGGCGATTCCAAGGGCAAAGAGATCACAGGGAAGGCCACCC…
Cluster-51324.175429	LOG1	CAGCAGCAAACCTTTTTTTCCATCTCCCATTTTATCTTGGGCCCGACTTCCTTGTGCTGAGGAGAGTACTCCTCCAGTTTCTCGAGTAGTTCCTTGGGGGTCGGAGCCAGGACGATGATCTGGCGAGCGGTAGGCTCGATGAACCCGTCTTCCACGGCCTTGTCGATGAAAGATAGCAGAGCGTTGTAGTAGCCGTCCACGTTGAGCAGCCCGACCGGTTTGTCATGAATACCCAGCTGGGCCCATGTAATTACTTCAAAAAGCTCTTCAAGTGTTCCATAGCCACCAGGGAGCGCTATAAAGGCATCAGATTGCCTTGCCATCTCAGCCTTCCTTTGGTGCATATCTATCACTTCCTTCACCTCTCCCATCGTCTCTCCTGTTATCTCTCTAGACACG…
Cluster-63280.0	ZOG2	AGCGCTGCAGCCCCAGAGCACCATGCTCTGCAGGCCCAGCTCACGCGCCACGTCCAGGGCGAAGCTCATCAGGAACGTCGGCACCACGCACGTCACGGGCGGCACGCCGGGCGTGGAGTTCAGCCGCGCGATGAGCTCTTTGAGTGGGGCGGCGCAGCGGCTGCTAACGGCCATGGACAAGCTCAGGCCGTAGTCCTGCACGCCCCGCTCCGCCGCGGACAGGCCGTCGGGAATCGTCTCGAACCGGAAGCCGTCGCGGCCGCGCAGGGCCTCGGCACCCTCGGTGGCCTTCACGCGGCGGTGGTTGTGCTCGGTGTTCACGAAGGTCACGTACACGCCCTGCAGGTGCAGCAGCTTCGCGAGCTGCAGCGCCGGGTTGATGTTGCCGGAGCATGGGTA…
Cluster-51324.192498	cisZOG1	CACCTGCAGCCGCTCTTCGACGCGTTCTGCGACCACGCCGCGGCCCCTCTCGGGCGCCTCCTCGGGGAGCTCCCCCCATCGCACCGCCGAGTCGTCGTCGTGCACGACAATATCGTGGCCTTCCCCTCGTCGGAGGCGTCGCGGCTGCCCAACTGCGAGGCGTACGCGCTCCAGTGCGTGGGGCAGTCGTCGTTTATCGCGGGTAAGGACCCCGGGCACTACCTGGTGCGCGCGCTCGGCCTGCCCGTCCCGCCGCCCGATCCCTTCCTCACCAAGGAGTTTTTGGAGCTGTTGCAGCGGCACTGCGGCCACGGCGTGCCCGGCGCCGGGCTGCTCCTCAACTCGTGCCACGCGCTCGAGGGTGACTTCATCGACGCGCTCGACGAGACCCTGTCCAAA…
Cluster-51324.192501	cisZOG2	AGATCACTCCAGAGTTTATTTACGTCAGGAAAGGACACCAGACAAATGGTTTGCATGCTCTCAAGACTTGAGCCGTTAATGAATCCGAACGGAACGAACAAAAAATACAGGAAAATCTGCTTGTACATCGCAAGTATATAAACACAAACGTGGCACAATACACTTCAAATATATTCCACACGTGCTGCTCTGATGGCCGCTGCTAGATCAAGCATGCACCGGTCAGATTCAGAGTTTTATTACGTCTATCTTCCTTCATTTCGTGATGTGACCAATGAACTTCTCCATGTCCGCCCACGACGAGCCACCATCCGCCACTGCTGCACGAACGTCTTCGGCGAGCCTCTTCGCCGTGTTCCGCACGGCGACGCCTTCGTCGGAGTCCATTGCCCGCCTGAT…
Cluster-51324.77823	ZOG1	CCGAGACGTAGCTGATCATGTCCTCCAGGTCGGTGTACGACGACCCGCCTTCCTCCATGGCCGCCCTCGCCTCCGATGCGAGCACCTTGGCCCTGGACCTCCTCGCCGCCCCCTCCTCCCCTCCGTCCATCAGCTCCGCGACCGCCCTCTCCACGTCAACACTCGTCACCTGCACGCCCACCTCCACCCCTGTACCGCTCATAGCGGGCAGCTTGACCCCAGACCGGACGCCGACGCCGAGCACGTCCACGAGCAGCCGCTCGCTGCAGAACTGATCGGCGAAGTTGGGCCATGTCAGCGCCGGCACGCCGTGGGAGATGGCCT
