# Supplementary material for: Seed yield as a function of cytokinin-regulated gene expression in wild Kentucky bluegrass (Poa pratensis)
Source: BMC Plant Biol. 2024 Jul 20;24:691. doi: 10.1186/s12870-024-05421-w (PMC11265001; doi:10.1186/s12870-024-05421-w)
Supplement: Supplementary file 6 — Supplementary Material 6 [file 12870_2024_5421_MOESM6_ESM.xlsx]

## Sheet: Sheet1
Table S6 The Ct value of Actin gene in ten samples
	Ct1	Ct2	Ct3	Ct4	Ct5	Ct6	Ct7	Ct8	Ct9
LNS1	22.09	21.94	21.57	21.68	22.04	21.85	21.72	21.68	21.92
LNS2	20.99	20.98	21.11	21.07	22.15	21	21.34	21.12	20.91
LNS3	22.89	22.81	22.77	22.72	22.36	22.49	22.32	22.35	22.62
LNS4	22.85	23.94	22.86	22.7	22.57	21.91	22.42	22.66	21.66
LNS5	22.89	23.03	23.28	22.99	22.66	22.74	22.56	22.69	22.6
GNS1	21.98	22.12	22.31	21.53	21.49	21.54	22.2	22.78	21.63
GNS2	22.27	22.12	23.08	22.76	21.49	21.41	22.36	22.36	22.66
GNS3	23.55	23.1	23.1	23.05	22.94	22.93	22.34	22.54	23.59
GNS4	22.54	22.81	23.27	23.01	22.58	22.7	22.69	22.63	23
GNS5	23.57	23.47	23.37	23.11	23.65	23.67	22.97	22.95	25.12
